# Supplementary material for: BRCA1 Gene as a Potential Marker for Lung Cancer Therapy
Source: Int J Mol Sci. 2026 Jul 17;27(14):6364. doi: 10.3390/ijms27146364 (PMC13410211; doi:10.3390/ijms27146364)
Supplement: Supplementary file 1 [file ijms-27-06364-s001.zip]

Archive with 2 entries (2 files):
- Figure S1.pdf
- Table S1 full version.pdf
